# Supplementary material for: Integrating Bidirectional Mendelian Randomization with Multi-Omics Reveals Causal Serum Metabolites and Novel Metabolic Drivers of Multiple Myeloma
Source: Int J Mol Sci. 2026 Feb 16;27(4):1904. doi: 10.3390/ijms27041904 (PMC12941277; doi:10.3390/ijms27041904)
Supplement: Supplementary file 1 [file ijms-27-01904-s001.zip]

Archive with 5 entries (5 files):
- Figure_S1.pdf
- Figure_S2.pdf
- Figure_S3.pdf
- Table_S1.pdf
- Table_S2.pdf
